# Supplementary material for: The impact of The Quality and Safety Education (QSEN) program on the knowledge, skills, and attitudes of junior nurses
Source: PLoS One. 2025 Jan 24;20(1):e0317448. doi: 10.1371/journal.pone.0317448 (PMC11761152; doi:10.1371/journal.pone.0317448)
Supplement: S1 Dataset — (XLSX) [file pone.0317448.s002.xlsx]

## Sheet: SALAM RATROOT dataset
SN	Group	DEPARTMENT	AGE	GENDER	MS	EDUCATION	WORKYEAR	EMOLOYMENT	UNIVERSITY	postPatientCenteredCare	postPCC1	postPCC2	postPCC3	pPCC4	pPCC5	pPCC6	pPCC7	pPCC8	postTeamworkCollaboration	pTC1	pTC2	pTC3	pTC4	pTC5	pTC6	pTC7	postEvidenceBasedPractice	pEBP1	pEBP2	postQualityImprovement	pQI1	pQI2	pQI3	postSafety	pSAFETY1	pSAFETY2	pSAFETY3	pSAFETY4	pSAFETY5	pSAFETY6	postInformatics	pINF1	pINF2	pINF3	pINF4	pINF5	IpNF6	pPRO1	pPRO2
1	1	1	25	2	2	1	#NULL!	#NULL!	1	16	3	3	2	2	2	2	1	1	17	3	3	3	3	3	1	1	6	3	3	6	2	2	2	16	3	3	3	2	2	3	16	3	3	3	3	3	1	3	3
2	1	1	38	2	2	1	#NULL!	#NULL!	1	24	3	3	3	3	3	3	3	3	18	3	3	3	3	2	2	2	4	2	2	6	2	2	2	14	2	2	2	2	3	3	18	3	3	3	3	3	3	3	3
3	1	1	29	1	2	1	1	4	#NULL!	19	3	3	2	2	2	2	2	3	18	3	3	3	2	3	2	2	4	2	2	6	2	2	2	16	3	3	3	3	2	2	17	3	3	3	2	3	3	3	3
4	1	1	27	2	1	1	4	4	#NULL!	21	2	2	3	3	3	3	2	3	17	3	2	2	2	3	2	3	4	2	2	7	3	2	2	16	2	3	3	3	3	2	16	3	3	3	2	2	3	2	2
5	1	1	28	2	2	1	3	4	1	21	3	2	3	3	3	2	2	3	19	3	3	3	2	3	2	3	6	3	3	8	3	2	3	17	3	3	3	3	2	3	17	3	3	3	2	3	3	3	3
6	1	1	28	2	1	1	1	5	2	22	3	3	2	3	3	2	3	3	18	3	3	3	3	2	2	2	6	3	3	8	3	3	2	15	3	2	3	3	2	2	14	3	2	2	3	2	2	3	3
7	1	1	27	2	2	1	5	5	1	22	3	3	2	3	3	2	3	3	18	3	3	3	3	2	2	2	6	3	3	8	3	3	2	15	3	2	3	3	2	2	14	3	2	2	3	2	2	3	3
8	1	1	34	2	2	1	10	10	3	23	3	3	3	3	2	3	3	3	#NULL!	3	3	3	#NULL!	2	2	2	6	3	3	8	3	3	2	15	3	2	3	3	2	2	14	3	2	2	3	2	2	3	3
9	1	1	29	2	2	1	4	3	1	20	3	3	2	2	3	2	2	3	21	3	3	3	3	3	3	3	5	2	3	9	3	3	3	17	2	3	3	3	3	3	18	3	3	3	3	3	3	3	3
10	1	1	26	2	1	2	4	3	3	19	3	2	1	3	2	3	3	2	18	3	2	3	2	3	2	3	4	2	2	8	2	3	3	#NULL!	2	3	#NULL!	2	2	3	15	3	2	3	3	2	2	2	2
11	1	2	26	2	1	3	4	4	2	24	3	3	3	3	3	3	3	3	21	3	3	3	3	3	3	3	6	3	3	9	3	3	3	18	3	3	3	3	3	3	18	3	3	3	3	3	3	3	3
12	1	2	28	1	1	2	2	5	4	#NULL!	1	#NULL!	2	3	3	1	3	2	#NULL!	2	3	1	3	1	#NULL!	3	#NULL!	#NULL!	1	9	3	3	3	10	2	2	1	1	3	1	15	3	3	2	3	1	3	3	3
13	1	2	43	2	2	1	15	#NULL!	3	#NULL!	3	#NULL!	2	1	2	1	3	3	17	3	3	2	2	3	1	3	6	3	3	5	3	1	1	16	3	3	2	3	2	3	12	3	1	1	3	3	1	3	2
14	1	3	30	1	2	1	5	5	2	23	3	3	3	3	3	3	3	2	17	3	2	3	3	2	2	2	4	2	2	9	3	3	3	12	2	2	2	2	2	2	16	2	2	3	3	3	3	3	3
15	1	3	23	1	1	1	1	1	1	23	3	3	3	2	3	3	3	3	21	3	3	3	3	3	3	3	6	3	3	7	2	2	3	18	3	3	3	3	3	3	18	3	3	3	3	3	3	3	3
16	1	3	25	1	1	1	3	2	2	19	2	2	3	1	2	3	3	3	21	3	3	3	3	3	3	3	6	3	3	9	3	3	3	17	3	3	3	2	3	3	18	3	3	3	3	3	3	3	3
17	1	3	27	2	1	3	6	4	5	24	3	3	3	3	3	3	3	3	20	2	3	3	3	3	3	3	5	3	2	9	3	3	3	17	3	3	3	3	2	3	17	2	3	3	3	3	3	3	3
18	1	3	33	1	1	1	5	4	5	23	3	3	2	3	3	3	3	3	18	3	3	3	1	2	3	3	4	2	2	9	3	3	3	12	1	2	2	2	3	2	18	3	3	3	3	3	3	3	3
19	1	3	26	2	1	1	2	2	2	15	2	1	2	3	2	1	2	2	17	3	3	2	2	3	2	2	4	2	2	3	1	1	1	14	2	2	3	3	2	2	17	3	3	3	2	3	3	3	3
20	1	3	29	1	2	1	5	5	1	24	3	3	3	3	3	3	3	3	18	3	3	3	3	2	2	2	4	2	2	6	2	2	2	#NULL!	2	2	2	2	#NULL!	3	18	3	3	3	3	3	3	3	3
21	1	3	30	2	2	1	5	5	2	20	3	3	2	2	2	2	3	3	19	3	3	3	3	3	2	2	4	2	2	6	2	2	2	15	3	3	3	2	2	2	15	3	3	3	2	2	2	3	3
22	1	3	28	2	2	1	5	5	1	20	3	3	2	2	2	2	3	3	19	3	3	3	3	3	2	2	4	2	2	7	2	2	3	15	3	3	3	2	2	2	16	3	3	3	3	2	2	3	3
23	1	3	27	2	2	1	5	5	#NULL!	15	1	2	1	1	2	2	3	3	16	3	3	2	2	1	2	3	3	2	1	6	3	2	1	15	3	3	2	2	3	2	13	3	2	2	2	2	2	1	1
24	1	4	26	2	2	3	3	3	5	19	2	2	3	3	2	2	3	2	14	3	2	2	2	3	1	1	2	1	1	7	2	2	3	14	3	3	3	2	2	1	14	3	2	2	2	3	2	3	3
25	1	4	25	1	2	1	3	2	2	20	3	2	3	3	2	2	3	2	18	3	2	2	2	3	3	3	6	3	3	7	2	2	3	14	3	3	2	2	2	2	15	2	3	3	2	2	3	3	2
26	1	4	26	2	2	1	3	3	2	14	2	3	2	1	2	1	2	1	13	1	2	2	2	2	2	2	2	1	1	6	2	2	2	12	2	2	2	2	2	2	14	3	3	3	2	1	2	3	3
27	1	4	28	1	2	1	4	5	6	14	2	1	1	3	2	2	1	2	10	1	2	1	2	1	2	1	3	2	1	5	2	1	2	#NULL!	2	1	#NULL!	1	2	1	12	2	1	2	2	2	3	3	2
28	1	4	45	1	2	1	2	5	3	14	2	1	2	1	2	2	1	3	16	2	2	3	2	2	3	2	4	2	2	5	1	2	2	10	2	1	2	2	1	2	11	2	2	2	2	1	2	2	3
29	1	4	38	1	2	1	4	4	6	17	3	3	2	3	2	1	1	2	16	2	2	2	2	3	2	3	2	1	1	5	2	2	1	16	3	3	2	3	3	2	10	2	1	1	2	2	2	1	1
30	1	4	32	1	2	1	4	5	5	17	2	3	2	1	3	2	1	3	16	3	2	1	3	2	3	2	5	3	2	5	2	1	2	14	3	3	2	2	3	1	11	1	2	3	2	1	2	3	3
31	1	4	22	2	1	1	4	1	5	21	3	2	3	2	3	3	3	2	20	3	2	3	3	3	3	3	5	2	3	7	2	3	2	16	3	2	3	3	3	2	17	3	2	3	3	3	3	3	2
32	1	4	21	1	1	2	2	2	3	20	3	2	3	3	3	2	2	2	21	3	3	3	3	3	3	3	4	2	2	8	3	2	3	16	3	3	3	2	3	2	17	3	3	3	3	3	2	3	3
33	1	4	32	2	2	1	2	5	#NULL!	18	2	2	2	2	3	2	2	3	17	3	3	2	2	2	2	3	4	2	2	6	2	2	2	17	3	3	3	3	2	3	13	2	2	2	2	3	2	2	2
34	1	4	35	1	2	1	3	5	5	21	3	2	3	3	2	3	2	3	19	3	3	2	2	3	3	3	4	2	2	9	3	3	3	16	2	3	3	3	2	3	16	3	3	3	3	2	2	3	2
35	1	4	23	1	1	1	4	3	#NULL!	20	2	3	3	3	2	3	2	2	18	3	3	2	1	3	3	3	5	2	3	9	3	3	3	15	2	2	3	3	3	2	15	3	2	1	3	3	3	2	3
36	1	4	27	2	1	3	5	5	2	17	1	3	1	3	2	2	2	3	12	3	2	2	2	1	1	1	4	3	1	4	2	1	1	12	1	3	3	2	1	2	12	2	2	2	2	2	2	2	3
37	1	4	29	2	2	1	2	4	1	19	2	2	3	2	2	2	3	3	19	2	3	3	2	3	3	3	4	2	2	7	2	2	3	15	2	2	3	3	3	2	15	3	3	3	2	2	2	3	3
38	1	4	36	2	2	1	9	9	7	#NULL!	2	2	3	3	#NULL!	3	2	2	#NULL!	2	3	2	#NULL!	3	2	3	5	3	2	8	3	2	3	15	3	1	3	2	3	3	14	3	3	2	2	2	2	2	2
39	1	5	23	1	1	1	1	1	8	24	3	3	3	3	3	3	3	3	21	3	3	3	3	3	3	3	6	3	3	9	3	3	3	16	3	2	3	3	3	2	16	3	3	3	2	3	2	3	3
40	1	5	41	1	2	1	18	18	6	20	3	2	2	3	2	3	3	2	21	3	3	3	3	3	3	3	4	2	2	7	2	3	2	16	2	3	3	3	2	3	16	3	3	2	2	3	3	3	3
41	1	5	23	2	1	2	#NULL!	1	3	22	3	3	3	3	2	3	2	3	#NULL!	3	3	3	#NULL!	3	2	3	3	1	2	8	3	3	2	15	2	1	3	3	3	3	16	3	2	3	2	3	3	3	2
42	1	5	26	1	2	1	#NULL!	3	5	20	3	2	2	3	2	3	2	3	18	3	3	3	2	3	2	2	3	1	2	6	3	1	2	15	2	1	3	3	3	3	15	3	1	3	2	3	3	1	3
43	1	5	26	2	1	3	4	#NULL!	1	16	3	2	2	1	3	2	1	2	14	2	1	3	2	1	2	3	3	1	2	5	2	1	2	11	2	1	3	1	1	3	10	2	1	3	1	1	2	1	2
44	1	5	31	1	2	1	3	4	5	15	3	1	2	1	3	2	1	2	14	2	1	3	2	1	2	3	3	1	2	5	2	1	2	11	2	1	3	1	1	3	10	2	1	3	1	1	2	1	2
45	1	5	23	2	1	1	1	2	2	20	3	2	3	3	2	2	2	3	20	3	3	3	2	3	3	3	6	3	3	8	3	2	3	18	3	3	3	3	3	3	18	3	3	3	3	3	3	3	3
46	1	4	32	1	2	1	2	5	#NULL!	20	3	3	2	2	2	3	2	3	20	3	2	3	3	3	3	3	4	2	2	6	2	2	2	15	3	3	3	2	2	2	15	3	2	3	2	3	2	3	3
47	1	5	37	2	2	1	13	13	2	22	3	3	3	3	2	2	3	3	19	1	3	3	3	3	3	3	4	2	2	7	2	2	3	15	3	3	3	3	2	1	16	3	2	3	2	3	3	3	3
48	1	5	38	2	1	1	14	14	1	16	2	1	3	2	1	3	1	3	13	1	2	3	2	1	3	1	4	3	1	7	2	3	2	13	3	2	1	3	1	3	12	1	2	3	2	1	3	1	3
58	1	2	30	1	2	3	5	5	3	17	2	2	2	3	2	2	2	2	19	3	2	3	2	3	3	3	5	3	2	7	2	3	2	17	3	2	3	3	3	3	15	3	2	3	3	2	2	2	2
60	1	2	24	2	2	1	5	5	2	23	3	3	3	3	3	3	2	3	20	3	3	3	2	3	3	3	4	3	1	7	3	3	1	18	3	3	3	3	3	3	17	3	3	3	2	3	3	3	3
92	1	5	25	2	1	1	3	3	1	21	2	2	3	3	2	3	3	3	19	3	3	3	2	2	3	3	6	3	3	9	3	3	3	16	3	3	3	2	2	3	16	3	3	3	3	2	2	3	3
#NULL!	1	4	28	1	2	3	4	#NULL!	2	#NULL!	1	1	1	1	1	1	1	#NULL!	#NULL!	1	2	2	#NULL!	2	2	#NULL!	4	2	2	6	2	2	2	9	2	2	2	1	1	1	#NULL!	1	2	2	#NULL!	2	2	#NULL!	#NULL!
#NULL!	1	4	26	2	2	1	3	#NULL!	1	#NULL!	1	1	#NULL!	#NULL!	#NULL!	#NULL!	#NULL!	#NULL!	#NULL!	#NULL!	#NULL!	#NULL!	#NULL!	#NULL!	#NULL!	#NULL!	#NULL!	#NULL!	#NULL!	#NULL!	#NULL!	#NULL!	#NULL!	#NULL!	#NULL!	#NULL!	#NULL!	#NULL!	#NULL!	#NULL!	#NULL!	#NULL!	#NULL!	#NULL!	#NULL!	#NULL!	#NULL!	#NULL!	#NULL!
#NULL!	1	2	26	1	2	1	3	#NULL!	2	#NULL!	#NULL!	#NULL!	#NULL!	#NULL!	#NULL!	#NULL!	#NULL!	#NULL!	#NULL!	#NULL!	#NULL!	#NULL!	#NULL!	#NULL!	#NULL!	#NULL!	#NULL!	#NULL!	#NULL!	#NULL!	#NULL!	#NULL!	#NULL!	#NULL!	#NULL!	#NULL!	#NULL!	#NULL!	#NULL!	#NULL!	#NULL!	#NULL!	#NULL!	#NULL!	#NULL!	#NULL!	#NULL!	#NULL!	#NULL!
#NULL!	1	2	25	2	1	1	2	#NULL!	2	8	1	1	1	1	1	1	1	1	12	1	2	2	2	2	2	1	2	1	1	3	1	1	1	11	1	2	2	2	2	2	#NULL!	1	1	1	1	1	2	2	1
#NULL!	1	5	30	1	2	3	5	#NULL!	2	16	2	2	2	2	2	2	2	2	8	2	1	1	1	1	1	1	#NULL!	#NULL!	2	4	2	1	1	6	1	1	1	1	1	1	#NULL!	1	1	1	1	1	1	1	1
#NULL!	1	5	30	2	1	1	3	#NULL!	6	10	1	1	1	1	1	1	2	2	10	1	1	2	2	2	1	1	3	2	1	3	1	1	1	7	1	1	1	1	1	2	#NULL!	2	2	2	1	1	1	2	2
#NULL!	1	5	25	2	2	1	3	#NULL!	1	13	1	1	1	2	2	2	2	2	#NULL!	1	2	2	1	1	#NULL!	1	2	1	1	3	1	1	1	6	1	1	1	1	1	1	#NULL!	1	1	1	1	1	1	1	1
#NULL!	1	3	23	1	1	1	1	#NULL!	2	12	1	1	2	1	2	2	2	1	10	1	2	2	2	1	1	1	3	1	2	5	2	2	1	9	1	1	1	2	2	2	#NULL!	2	2	1	1	1	2	2	1
#NULL!	1	3	26	2	2	1	4	#NULL!	2	15	2	1	2	2	2	2	2	2	14	2	2	2	2	2	2	2	4	2	2	6	2	2	2	12	2	2	2	2	2	2	#NULL!	2	2	2	2	2	2	2	2
#NULL!	1	3	28	1	2	1	5	#NULL!	6	12	1	1	2	1	2	2	2	1	11	1	2	2	2	2	1	1	3	1	2	4	2	1	1	7	1	1	1	1	1	2	#NULL!	2	1	1	1	1	1	1	2
#NULL!	1	4	27	1	2	1	4	#NULL!	1	8	1	1	1	1	1	1	1	1	7	1	1	1	1	1	1	1	2	1	1	3	1	1	1	6	1	1	1	1	1	1	#NULL!	1	1	1	1	1	1	1	1
#NULL!	1	1	25	2	2	1	2	#NULL!	1	9	1	1	1	1	1	2	1	1	11	2	2	2	1	1	1	2	3	2	1	5	1	2	2	9	2	2	2	1	1	1	#NULL!	1	2	2	1	1	1	1	1
#NULL!	1	1	27	1	1	1	3	#NULL!	2	13	2	2	2	2	2	1	1	1	10	2	1	2	1	2	1	1	3	1	2	4	2	1	1	9	1	2	2	2	1	1	#NULL!	1	1	1	1	2	2	2	1
#NULL!	1	1	23	2	1	1	1	#NULL!	1	#NULL!	1	1	1	2	1	1	1	#NULL!	#NULL!	1	1	2	1	#NULL!	2	1	3	2	1	5	2	2	1	7	2	1	1	1	1	1	#NULL!	1	1	1	1	1	1	1	1
98	2	1	26	2	2	1	4	4	6	17	2	2	2	2	2	3	2	2	16	2	2	2	2	3	3	2	4	2	2	6	2	2	2	13	2	2	2	3	2	2	15	3	2	2	2	3	3	3	3
99	2	4	33	2	2	1	5	#NULL!	#NULL!	24	3	3	3	3	3	3	3	3	21	3	3	3	3	3	3	3	6	3	3	9	3	3	3	18	3	3	3	3	3	3	18	3	3	3	3	3	3	3	3
100	2	4	30	2	1	1	3	#NULL!	5	24	3	3	3	3	3	3	3	3	21	3	3	3	3	3	3	3	6	3	3	9	3	3	3	18	3	3	3	3	3	3	18	3	3	3	3	3	3	3	3
101	2	5	25	2	2	1	3	#NULL!	1	24	3	3	3	3	3	3	3	3	21	3	3	3	3	3	3	3	6	3	3	9	3	3	3	18	3	3	3	3	3	3	18	3	3	3	3	3	3	3	3
102	2	4	35	2	2	3	5	#NULL!	1	26	3	3	3	3	3	3	3	3	21	3	3	3	3	3	3	3	6	3	3	9	3	3	3	18	3	3	3	3	3	3	18	3	3	3	3	3	3	3	3
103	2	5	26	1	2	1	4	4	10	21	3	3	3	2	3	3	2	2	21	3	3	3	3	3	3	3	6	3	3	9	3	3	3	17	2	3	3	3	3	3	17	3	3	3	2	3	3	2	3
104	2	1	35	1	2	3	5	5	6	24	3	3	3	3	3	3	3	3	21	3	3	3	3	3	3	3	6	3	3	9	3	3	3	18	3	3	3	3	3	3	18	3	3	3	3	3	3	3	3
105	2	1	30	1	2	1	5	4	7	24	3	3	3	3	3	3	3	3	#NULL!	3	3	2	#NULL!	3	3	3	6	3	3	9	3	3	3	18	3	3	3	3	3	3	18	3	3	3	3	3	3	3	3
106	2	4	35	1	2	1	5	5	2	22	3	3	3	3	2	2	3	3	16	2	2	2	3	3	2	2	6	3	3	6	2	2	2	15	2	3	3	3	2	2	14	2	2	2	2	3	3	3	2
107	2	2	25	2	2	1	3	1	#NULL!	20	1	1	3	3	3	3	3	3	21	3	3	3	3	3	3	3	6	3	3	9	3	3	3	18	3	3	3	3	3	3	18	3	3	3	3	3	3	3	3
108	2	4	23	2	1	1	1	1	2	24	3	3	3	3	3	3	3	3	21	3	3	3	3	3	3	3	6	3	3	9	3	3	3	18	3	3	3	3	3	3	16	3	3	3	3	2	2	2	2
109	2	4	25	1	1	1	3	3	6	24	3	3	3	3	3	3	3	3	14	2	2	2	2	2	2	2	4	2	2	6	2	2	2	18	3	3	3	3	3	3	18	3	3	3	3	3	3	3	3
110	2	5	23	2	1	1	1	#NULL!	1	24	3	3	3	3	3	3	3	3	21	3	3	3	3	3	3	3	6	3	3	9	3	3	3	16	3	3	2	3	3	2	#NULL!	3	#NULL!	3	3	2	3	3	3
111	2	5	32	1	2	1	5	5	7	24	3	3	3	3	3	3	3	3	21	3	3	3	3	3	3	3	6	3	3	9	3	3	3	18	3	3	3	3	3	3	18	3	3	3	3	3	3	3	3
112	2	3	30	1	2	1	5	#NULL!	#NULL!	22	3	3	3	2	3	3	2	3	#NULL!	3	3	3	3	3	2	#NULL!	5	3	2	7	2	2	3	#NULL!	3	2	#NULL!	2	3	2	14	2	2	3	2	3	2	2	2
113	2	3	32	2	2	3	4	4	10	19	3	2	2	2	2	3	2	3	11	2	2	1	1	2	2	1	6	3	3	9	3	3	3	16	3	3	3	2	2	3	17	2	3	3	3	3	3	2	2
114	2	4	40	2	2	1	15	5	#NULL!	24	3	3	3	3	3	3	3	3	21	3	3	3	3	3	3	3	6	3	3	9	3	3	3	17	3	2	3	3	3	3	#NULL!	2	3	3	3	3	#NULL!	3	2
115	2	3	35	1	2	1	5	5	6	24	3	3	3	3	3	3	3	3	21	3	3	3	3	3	3	3	6	3	3	9	3	3	3	18	3	3	3	3	3	3	18	3	3	3	3	3	3	3	3
116	2	4	24	2	1	1	2	2	1	24	3	3	3	3	3	3	3	3	14	2	2	2	2	2	2	2	6	3	3	9	3	3	3	18	3	3	3	3	3	3	14	3	3	2	2	2	2	3	3
117	2	4	26	2	1	1	4	#NULL!	10	24	3	3	3	3	3	3	3	3	21	3	3	3	3	3	3	3	6	3	3	9	3	3	3	18	3	3	3	3	3	3	18	3	3	3	3	3	3	3	3
118	2	4	39	1	2	3	13	15	2	24	3	3	3	3	3	3	3	3	19	2	3	3	2	3	3	3	6	3	3	9	3	3	3	17	3	3	3	3	2	3	14	2	3	2	3	2	2	3	3
119	2	4	30	2	2	1	5	5	#NULL!	#NULL!	3	3	3	3	3	3	3	#NULL!	15	2	2	2	3	2	2	2	4	2	2	9	3	3	3	#NULL!	2	2	#NULL!	2	2	3	#NULL!	3	3	3	#NULL!	3	3	2	2
120	2	5	25	1	1	1	3	#NULL!	1	24	3	3	3	3	3	3	3	3	21	3	3	3	3	3	3	3	6	3	3	9	3	3	3	18	3	3	3	3	3	3	18	3	3	3	3	3	3	3	3
121	2	1	30	1	2	1	4	4	6	#NULL!	2	2	2	2	2	2	#NULL!	3	15	2	2	2	2	3	2	2	6	3	3	6	2	2	2	12	2	2	2	2	2	2	14	3	2	2	2	2	3	3	3
122	2	4	26	2	1	1	4	4	7	24	3	3	3	3	3	3	3	3	21	3	3	3	3	3	3	3	6	3	3	9	3	3	3	18	3	3	3	3	3	3	18	3	3	3	3	3	3	3	3
123	2	5	28	1	2	1	5	5	7	24	3	3	3	3	3	3	3	3	21	3	3	3	3	3	3	3	6	3	3	9	3	3	3	18	3	3	3	3	3	3	18	3	3	3	3	3	3	3	3
124	2	1	26	2	2	1	3	2	6	20	2	3	3	2	2	2	3	3	18	3	3	3	2	2	3	2	4	2	2	6	2	2	2	15	3	3	3	2	2	2	14	3	2	2	3	2	2	2	2
125	2	1	24	1	1	1	2	1	9	19	3	3	2	2	2	3	2	2	16	2	3	2	2	2	3	2	4	2	2	6	2	2	2	15	3	3	3	2	2	2	13	3	2	2	2	2	2	2	2
126	2	3	36	1	2	1	5	5	9	16	3	1	3	1	2	2	3	1	18	3	3	2	2	3	3	2	5	3	2	6	2	2	2	#NULL!	3	2	#NULL!	1	3	2	15	3	2	3	3	1	3	3	2
127	2	4	26	2	2	1	#NULL!	#NULL!	1	23	3	3	3	2	3	3	3	3	20	3	3	3	2	3	3	3	6	3	3	9	3	3	3	17	2	3	3	3	3	3	17	3	3	3	3	2	3	2	3
128	2	3	25	2	2	1	2	2	7	23	3	3	3	3	2	3	3	3	20	3	3	2	3	3	3	3	6	3	3	8	3	3	2	17	3	2	3	3	3	3	17	2	3	3	3	3	3	2	3
129	2	2	33	2	2	1	4	4	6	19	2	2	3	2	3	2	2	3	17	2	2	3	3	2	2	3	4	2	2	8	3	3	2	14	2	2	2	2	3	3	14	3	3	2	2	2	2	2	3
130	2	2	30	#NULL!	2	1	5	5	6	24	3	3	3	3	3	3	3	3	21	3	3	3	3	3	3	3	6	3	3	9	3	3	3	18	3	3	3	3	3	3	18	3	3	3	3	3	3	3	3
131	2	4	25	2	1	1	3	3	7	24	3	3	3	3	3	3	3	3	20	2	3	3	3	3	3	3	6	3	3	9	3	3	3	14	3	3	2	2	2	2	17	2	3	3	3	3	3	2	2
132	2	2	30	2	1	1	4	4	1	24	3	3	3	3	3	3	3	3	21	3	3	3	3	3	3	3	6	3	3	9	3	3	3	17	2	3	3	3	3	3	18	3	3	3	3	3	3	3	3
133	2	4	26	1	1	1	4	1	5	20	3	3	3	3	3	3	1	1	17	1	1	3	3	3	3	3	6	3	3	9	3	3	3	18	3	3	3	3	3	3	16	3	3	3	1	3	3	3	3
134	2	5	27	2	2	1	4	3	9	22	3	3	3	3	2	3	3	2	18	3	2	2	3	2	3	3	6	3	3	9	3	3	3	16	3	3	2	3	2	3	17	3	3	3	3	3	2	3	3
135	2	4	23	1	1	1	1	1	10	24	3	3	3	3	3	3	3	3	21	3	3	3	3	3	3	3	4	2	2	9	3	3	3	12	2	2	2	2	2	2	18	3	3	3	3	3	3	3	3
136	2	4	25	1	2	3	2	#NULL!	#NULL!	24	3	3	3	3	3	3	3	3	21	3	3	3	3	3	3	3	6	3	3	9	3	3	3	18	3	3	3	3	3	3	18	3	3	3	3	3	3	3	3
137	2	4	23	2	1	1	1.5	#NULL!	7	24	3	3	3	3	3	3	3	3	#NULL!	2	2	3	3	3	3	#NULL!	6	3	3	9	3	3	3	18	3	3	3	3	3	3	18	3	3	3	3	3	3	3	3
138	2	2	34	2	2	3	4	4	1	24	3	3	3	3	3	3	3	3	18	2	2	2	3	3	3	3	6	3	3	9	3	3	3	18	3	3	3	3	3	3	18	3	3	3	3	3	3	3	3
139	2	4	30	2	2	1	3	#NULL!	1	24	3	3	3	3	3	3	3	3	21	3	3	3	3	3	3	3	6	3	3	9	3	3	3	18	3	3	3	3	3	3	18	3	3	3	3	3	3	3	3
140	2	4	28	2	2	1	6	#NULL!	10	24	3	3	3	3	3	3	3	3	21	3	3	3	3	3	3	3	6	3	3	9	3	3	3	18	3	3	3	3	3	3	18	3	3	3	3	3	3	3	3
141	2	5	25	2	2	1	2	2	#NULL!	24	3	3	3	3	3	3	3	3	21	3	3	3	3	3	3	3	6	3	3	9	3	3	3	18	3	3	3	3	3	3	18	3	3	3	3	3	3	3	3
142	2	4	35	2	2	1	4	4	#NULL!	24	3	3	3	3	3	3	3	3	21	3	3	3	3	3	3	3	6	3	3	9	3	3	3	18	3	3	3	3	3	3	18	3	3	3	3	3	3	3	3
143	2	4	24	1	1	1	2	2	2	24	3	3	3	3	3	3	3	3	21	3	3	3	3	3	3	3	6	3	3	9	3	3	3	18	3	3	3	3	3	3	18	3	3	3	3	3	3	3	3
144	2	5	25	2	2	1	3	#NULL!	2	24	3	3	3	3	3	3	3	3	21	3	3	3	3	3	3	3	6	3	3	#NULL!	#NULL!	3	3	18	3	3	3	3	3	3	18	3	3	3	3	3	3	3	3
145	2	3	26	1	1	1	4	#NULL!	6	15	2	2	2	2	2	2	2	1	#NULL!	2	1	#NULL!	2	1	2	2	4	2	2	5	1	2	2	#NULL!	2	1	#NULL!	1	2	1	9	2	1	1	2	1	2	2	2
146	2	5	33	2	2	1	5	5	6	24	3	3	3	3	3	3	3	3	21	3	3	3	3	3	3	3	6	3	3	9	3	3	3	18	3	3	3	3	3	3	18	3	3	3	3	3	3	3	3
147	2	5	31	2	2	1	5	#NULL!	1	24	3	3	3	3	3	3	3	3	21	3	3	3	3	3	3	3	6	3	3	9	3	3	3	18	3	3	3	3	3	3	18	3	3	3	3	3	3	3	3
148	2	4	25	1	1	1	3	#NULL!	2	24	3	3	3	3	3	3	3	3	21	3	3	3	3	3	3	3	6	3	3	9	3	3	3	18	3	3	3	3	3	3	18	3	3	3	3	3	3	3	3
149	2	4	22	2	1	1	1	#NULL!	1	24	3	3	3	3	3	3	3	3	21	3	3	3	3	3	3	3	6	3	3	9	3	3	3	18	3	3	3	3	3	3	18	3	3	3	3	3	3	3	3
150	2	5	25	1	1	1	2	#NULL!	10	24	3	3	3	3	3	3	3	3	21	3	3	3	3	3	3	3	6	3	3	7	2	2	3	18	3	3	3	3	3	3	18	3	3	3	3	3	3	3	3
151	2	5	30	2	2	3	5	#NULL!	5	24	3	3	3	3	3	3	3	3	21	3	3	3	3	3	3	3	6	3	3	9	3	3	3	18	3	3	3	3	3	3	18	3	3	3	3	3	3	3	3
152	2	2	27	2	1	1	5	#NULL!	6	17	2	3	2	2	2	2	2	2	14	2	2	2	2	2	2	2	6	3	3	6	2	2	2	15	3	3	3	2	2	2	12	2	2	2	2	2	2	3	3
153	2	1	25	2	2	3	5	3	11	22	3	3	3	2	2	3	3	3	16	3	2	3	2	2	2	2	5	2	3	8	3	2	3	16	3	3	2	3	3	2	17	3	3	2	3	3	3	2	3
154	2	1	25	2	1	1	2	2	1	23	3	3	3	3	3	3	2	3	#NULL!	2	2	3	2	3	#NULL!	2	#NULL!	2	#NULL!	9	3	3	3	18	3	3	3	3	3	3	18	3	3	3	3	3	3	2	3
155	2	5	28	2	2	1	5	5	6	24	3	3	3	3	3	3	3	3	21	3	3	3	3	3	3	3	6	3	3	9	3	3	3	18	3	3	3	3	3	3	18	3	3	3	3	3	3	3	3
156	2	5	28	1	2	#NULL!	5	5	2	22	3	3	3	2	3	3	2	3	20	3	3	3	2	3	3	3	6	3	3	8	3	3	2	17	3	3	3	2	3	3	18	3	3	3	3	3	3	3	2
157	2	5	30	2	2	1	3	#NULL!	10	24	3	3	3	3	3	3	3	3	21	3	3	3	3	3	3	3	6	3	3	9	3	3	3	18	3	3	3	3	3	3	18	3	3	3	3	3	3	3	3
158	2	1	23	1	1	1	1	#NULL!	1	13	2	2	2	1	2	1	2	1	14	2	1	2	1	3	3	2	5	3	2	6	2	1	3	12	3	2	1	1	2	3	10	2	2	1	2	1	2	1	2
159	2	1	26	2	1	1	4	#NULL!	#NULL!	24	3	3	3	3	3	3	3	3	21	3	3	3	3	3	3	3	6	3	3	9	3	3	3	15	3	2	3	3	2	2	14	3	2	2	3	2	2	2	2
160	2	1	24	1	2	3	2	#NULL!	#NULL!	24	3	3	3	3	3	3	3	3	21	3	3	3	3	3	3	3	6	3	3	9	3	3	3	18	3	3	3	3	3	3	18	3	3	3	3	3	3	3	3
161	2	4	35	1	2	1	4	#NULL!	10	24	3	3	3	3	3	3	3	3	21	3	3	3	3	3	3	3	6	3	3	9	3	3	3	18	3	3	3	3	3	3	18	3	3	3	3	3	3	3	3
162	2	2	28	1	2	#NULL!	4	#NULL!	6	23	3	3	3	3	3	2	3	3	19	3	3	3	3	2	2	3	4	2	2	9	3	3	3	18	3	3	3	3	3	3	16	2	2	3	3	3	3	3	2
163	2	1	30	1	1	1	5	#NULL!	6	24	3	3	3	3	3	3	3	3	21	3	3	3	3	3	3	3	6	3	3	9	3	3	3	15	2	3	2	3	3	2	12	2	2	2	2	2	2	3	3
164	2	4	23	1	1	1	1	#NULL!	10	24	3	3	3	3	3	3	3	3	21	3	3	3	3	3	3	3	6	3	3	9	3	3	3	18	3	3	3	3	3	3	18	3	3	3	3	3	3	3	3
165	2	2	25	2	2	3	2	#NULL!	2	24	3	3	3	3	3	3	3	3	21	3	3	3	3	3	3	3	6	3	3	9	3	3	3	18	3	3	3	3	3	3	18	3	3	3	3	3	3	3	3
166	2	3	27	2	1	1	5	#NULL!	6	24	3	3	3	3	3	3	3	3	21	3	3	3	3	3	3	3	6	3	3	9	3	3	3	18	3	3	3	3	3	3	18	3	3	3	3	3	3	3	3
167	2	4	27	2	2	1	3	#NULL!	10	24	3	3	3	3	3	3	3	3	19	3	2	3	3	3	3	2	5	2	3	7	3	2	2	17	2	3	3	3	3	3	18	3	3	3	3	3	3	3	3
168	2	4	25	1	1	1	3	3	1	24	3	3	3	3	3	3	3	3	14	2	2	2	2	2	2	2	4	2	2	9	3	3	3	18	3	3	3	3	3	3	18	3	3	3	3	3	3	3	3
169	2	4	24	2	1	1	2	2	2	24	3	3	3	3	3	3	3	3	21	3	3	3	3	3	3	3	6	3	3	9	3	3	3	18	3	3	3	3	3	3	18	3	3	3	3	3	3	3	3
170	2	4	24	1	1	1	2	2	2	24	3	3	3	3	3	3	3	3	21	3	3	3	3	3	3	3	6	3	3	9	3	3	3	18	3	3	3	3	3	3	18	3	3	3	3	3	3	3	3
171	2	4	26	1	1	1	4	1	2	24	3	3	3	3	3	3	3	3	21	3	3	3	3	3	3	3	6	3	3	9	3	3	3	18	3	3	3	3	3	3	18	3	3	3	3	3	3	3	3
172	2	1	27	2	2	1	2	#NULL!	2	21	3	2	3	2	3	3	2	3	15	2	3	2	1	3	3	1	5	3	2	8	3	2	3	15	3	3	3	3	2	1	16	3	2	3	2	3	3	2	3
173	2	1	28	2	2	1	5	5	10	24	3	3	3	3	3	3	3	3	19	1	3	3	3	3	3	3	5	3	2	9	3	3	3	16	3	3	3	3	3	1	15	3	3	3	2	1	3	3	3
174	2	1	30	1	1	1	5	5	10	24	3	3	3	3	3	3	3	3	19	2	3	2	3	3	3	3	6	3	3	9	3	3	3	16	2	3	3	2	3	3	18	3	3	3	3	3	3	3	3
175	2	1	24	2	1	3	2	#NULL!	7	#NULL!	3	3	2	2	#NULL!	3	3	2	#NULL!	3	2	3	#NULL!	1	3	2	6	3	3	8	3	3	2	15	3	3	2	2	3	2	#NULL!	3	3	#NULL!	3	2	3	3	2
176	2	4	26	2	2	1	4	1	1	24	3	3	3	3	3	3	3	3	21	3	3	3	3	3	3	3	5	3	2	9	3	3	3	18	3	3	3	3	3	3	18	3	3	3	3	3	3	3	3
177	2	4	23	2	1	1	1	1	6	24	3	3	3	3	3	3	3	3	21	3	3	3	3	3	3	3	4	2	2	9	3	3	3	18	3	3	3	3	3	3	18	3	3	3	3	3	3	3	3
178	2	4	25	2	2	1	3	3	6	24	3	3	3	3	3	3	3	3	21	3	3	3	3	3	3	3	4	2	2	9	3	3	3	18	3	3	3	3	3	3	18	3	3	3	3	3	3	3	3
179	2	3	23	1	2	1	#NULL!	#NULL!	1	19	2	2	2	2	2	3	3	3	21	3	3	3	3	3	3	3	6	3	3	9	3	3	3	18	3	3	3	3	3	3	16	3	3	2	2	3	3	3	3
180	2	1	27	2	1	1	5	5	6	23	3	3	3	3	2	3	3	3	20	2	3	3	3	3	3	3	6	3	3	9	3	3	3	17	2	3	3	3	3	3	18	3	3	3	3	3	3	3	3
181	2	5	25	1	2	1	#NULL!	#NULL!	1	20	3	2	3	2	3	2	2	3	17	3	2	2	2	3	3	2	5	3	2	8	2	3	3	15	3	3	3	2	2	2	12	2	2	2	2	2	2	3	3
182	2	5	35	2	2	3	3	#NULL!	5	22	3	3	3	3	3	3	2	2	20	3	3	3	3	3	2	3	6	3	3	8	3	2	3	18	3	3	3	3	3	3	14	3	2	3	1	3	2	3	3
183	2	4	25	1	1	1	2	#NULL!	2	24	3	3	3	3	3	3	3	3	21	3	3	3	3	3	3	3	6	3	3	9	3	3	3	18	3	3	3	3	3	3	18	3	3	3	3	3	3	3	3
184	2	5	35	2	2	1	5	#NULL!	2	24	3	3	3	3	3	3	3	3	21	3	3	3	3	3	3	3	6	3	3	9	3	3	3	18	3	3	3	3	3	3	18	3	3	3	3	3	3	3	3
185	2	4	29	2	2	3	5	#NULL!	2	22	3	3	2	2	3	3	3	3	16	3	3	2	2	2	2	2	4	2	2	9	3	3	3	18	3	3	3	3	3	3	18	3	3	3	3	3	3	3	3
186	2	2	28	2	2	1	5	#NULL!	6	24	3	3	3	3	3	3	3	3	21	3	3	3	3	3	3	3	6	3	3	9	3	3	3	18	3	3	3	3	3	3	18	3	3	3	3	3	3	3	3
187	2	5	25	2	1	1	5	#NULL!	10	24	3	3	3	3	3	3	3	3	21	3	3	3	3	3	3	3	6	3	3	9	3	3	3	18	3	3	3	3	3	3	16	3	3	2	2	3	3	3	3
188	2	4	27	2	#NULL!	1	5	#NULL!	2	#NULL!	3	3	3	3	#NULL!	3	3	2	18	2	2	3	3	3	3	2	5	2	3	5	2	1	2	16	3	3	3	3	2	2	17	2	3	3	3	3	3	2	2
189	2	4	26	2	1	1	2	2	1	#NULL!	2	2	2	3	#NULL!	3	3	#NULL!	#NULL!	2	3	3	3	3	3	#NULL!	4	2	2	7	2	3	2	#NULL!	3	3	3	#NULL!	2	3	#NULL!	3	#NULL!	2	2	3	3	3	3
190	2	2	23	2	1	1	1	#NULL!	2	24	3	3	3	3	3	3	3	3	21	3	3	3	3	3	3	3	6	3	3	9	3	3	3	18	3	3	3	3	3	3	18	3	3	3	3	3	3	3	3
191	2	3	27	2	2	1	1	#NULL!	2	24	3	3	3	3	3	3	3	3	21	3	3	3	3	3	3	3	6	3	3	9	3	3	3	18	3	3	3	3	3	3	18	3	3	3	3	3	3	3	3
192	2	3	25	2	1	1	3	#NULL!	10	24	3	3	3	3	3	3	3	3	21	3	3	3	3	3	3	3	6	3	3	9	3	3	3	18	3	3	3	3	3	3	18	3	3	3	3	3	3	3	3
193	2	1	29	2	2	1	5	5	#NULL!	21	2	3	3	3	2	3	3	2	19	3	3	2	3	3	2	3	5	3	2	8	3	3	2	16	3	3	2	3	3	2	16	3	3	2	3	3	2	3	3
194	2	1	22	1	2	1	#NULL!	#NULL!	5	24	3	3	3	3	3	3	3	3	18	2	2	2	3	3	3	3	6	3	3	7	3	2	2	18	3	3	3	3	3	3	14	3	2	3	2	2	2	3	3
195	2	4	30	1	2	1	5	#NULL!	5	24	3	3	3	3	3	3	3	3	21	3	3	3	3	3	3	3	6	3	3	9	3	3	3	18	3	3	3	3	3	3	18	3	3	3	3	3	3	3	3
196	2	4	40	1	2	1	15	5	#NULL!	24	3	3	3	3	3	3	3	3	21	3	3	3	3	3	3	3	6	3	3	9	3	3	3	18	3	3	3	3	3	3	18	3	3	3	3	3	3	3	3
[truncated: 179 more columns]
